# Supplementary material for: Implementation and Baseline Evaluation of an Evidence-Based Group Antenatal Care Program in Two Nigerian States
Source: Int J Environ Res Public Health. 2024 Oct 31;21(11):1461. doi: 10.3390/ijerph21111461 (PMC11593366; doi:10.3390/ijerph21111461)
Supplement: Supplementary file 1 [file ijerph-21-01461-s001.zip]

Archive with 2 entries (2 files):
- gANC Manuscript_Supplementary Figures_09122024.pdf
- gANC Manuscript_Supplementary Tables_09122024.pdf
